# Supplementary material for: Chemical Composition Analysis, Cytotoxic, Antimicrobial and Antioxidant Activities of Physalis angulata L.: A Comparative Study of Leaves and Fruit
Source: Molecules. 2022 Feb 22;27(5):1480. doi: 10.3390/molecules27051480 (PMC8911865; doi:10.3390/molecules27051480)
Supplement: Supplementary file 1 [file molecules-27-01480-s001.zip]

Archive with 1 entries (1 files):
- molecules-1592480-supplementary.pdf
